# Supplementary material for: The Effect of C60 and Pentacene Adsorbates on the Electrical Properties of CVD Graphene on SiO2
Source: Nanomaterials (Basel). 2023 Mar 22;13(6):1134. doi: 10.3390/nano13061134 (PMC10052095; doi:10.3390/nano13061134)
Supplement: Supplementary file 1 [file nanomaterials-13-01134-s001.zip]

Archive with 1 entries (1 files):
- nanomaterials-2283124-supplementary.pdf
